# Supplementary material for: Renal Safety Profile of EGFR Targeted Therapies: A Study from VigiBase® the WHO Global Database of Individual Case Safety Reports
Source: Cancers (Basel). 2021 Nov 24;13(23):5907. doi: 10.3390/cancers13235907 (PMC8657199; doi:10.3390/cancers13235907)
Supplement: Supplementary file 1 [file cancers-13-05907-s001.zip]

Archive with 1 entries (1 files):
- cancers-1409705-supplementary.pdf
